# Supplementary material for: Reduced Resting-State EEG Power Spectra and Functional Connectivity after 24 and 36 Hours of Sleep Deprivation
Source: Brain Sci. 2023 Jun 14;13(6):949. doi: 10.3390/brainsci13060949 (PMC10296734; doi:10.3390/brainsci13060949)
Supplement: Supplementary file 1 [file brainsci-13-00949-s001.zip]

Archive with 1 entries (1 files):
- brainsci-2420894-supplementary.pdf
